# Supplementary material for: Bimetallic Deep Eutectic Solvent-Driven Ce-Fe Oxide Nanozyme Based on Electron Transfer for the Colorimetric Detection of E. coli O157:H7 in Food
Source: Foods. 2026 Apr 16;15(8):1391. doi: 10.3390/foods15081391 (PMC13114577; doi:10.3390/foods15081391)
Supplement: Supplementary file 1 [file foods-15-01391-s001.zip]

Archive with 1 entries (1 files):
- foods-4222623-supplementary.pdf
